# Supplementary material for: A Quality Improvement Project to Implement Choking Prevention and First Aid Education in Prader–Willi Syndrome Caregivers
Source: J Clin Med. 2021 Oct 27;10(21):4993. doi: 10.3390/jcm10214993 (PMC8584315; doi:10.3390/jcm10214993)
Supplement: Supplementary file 1 [file jcm-10-04993-s001.zip]

Archive with 1 entries (1 files):
- jcm-1396886-supplementary.pdf
